# Supplementary material for: AKAP5 complex facilitates purinergic modulation of vascular L-type Ca2+ channel CaV1.2
Source: Nat Commun. 2020 Oct 20;11:5303. doi: 10.1038/s41467-020-18947-y (PMC7575592; doi:10.1038/s41467-020-18947-y)
Supplement: Supplementary file 4 — Source Data [file 41467_2020_18947_MOESM4_ESM.xlsx]

## Sheet: Figure 1
Figure 1D
15 mM D-glu	ht31	ht31 + 15 mM D-glu	NF546	ht31+NF546	15 mM D-glu +FSK	ht31+15 mM D-glu+FSK	NF546+FSK	ht31+NF546+FSK
0.0573549	0.0100539	0.0308865	0.084507	0.0943919	0.306893	0.53355	0.353109	0.528946
0.0634518	0.0368392	0.0304252	0.101252	-0.043515	0.317049	0.335713	0.300349	0.524908
0.0734404	0.0449879	0.0168952	0.0357304	0.064307	0.220304	0.326007	0.327691	0.332163
0.0930769	0.00764149	0.00866818	0.0752336	0.0835128	0.239845	0.528772	0.175505	0.391237
0.065544	0.0186641	0.00974232	0.0971728	-0.0630929	0.306727	0.530963	0.337475	0.283482
0.065447	0.0232143	0.003322	0.0647576	0.0200628	0.284737	0.58716	0.317274	0.527593
0.07655	0.00708169	0.0333514	0.0746363	-0.000759959	0.207274	0.526497	0.284748	0.523797
0.113241	0.0124121	0.00745082	0.114391	-0.00030899	0.620782	0.437124	0.454177	0.298917
0.0932791	0.0684201	0.00167602	0.088944	0.0065664	0.612161	0.363554	0.459937	0.513961
0.100109	0.0344603	0.00618601	0.0908035	0.00526202	0.58343	0.343617	0.454509	0.515983
0.106151	0.00582671	-0.017401	0.0671817	0.00282753	0.610966	0.35045	0.445004	0.509618
0.0806271	0.0493019	0.0721893	0.0940524	0.0121313	0.585167	0.413839	0.315667	0.494641
0.0790052	0.00121957	0.0264593	0.0528387	0.00784671	0.597205	0.368061	0.434539	0.408539
0.0728839	0.00477141	0.0166386	0.10699	0.0178953	0.584402	0.382777	0.692463	0.437715
0.0772677	0.0106312	0.0235375	0.0842918		0.576316	0.352064	0.682428
0.0531273	0.0189927	0.0324679	0.0848055		0.563412	0.358713	0.668658
0.0709261	0.0305436	0.00739843	0.0886701		0.576614	0.32286	0.6897
0.0665771		0.0165305	0.0833898		0.570761	0.531695	0.695593
0.0566483		-0.017724			0.572676	0.433881
		0.0278319				0.314626
		0.0371297				0.338807
		0.0394048				0.326235
		0.00877053				0.527666
		0.00121713				0.432588
		0.01245				0.300559
		0.00259399				0.324624
		0.0212576				0.530098
		0.0214595				0.39271
		0.0129284				0.538093
		0.00541818				0.459028
		0.0350685				0.527226
		0.00980079				0.565278
		0.0479782				0.539071
		0.049598				0.457405
		0.000363171				0.497603
		0.0219634				0.459

## Sheet: Figure 2
Figure 2A					Figure 2B					Figure 2C
WT - 20 mM D-glu	AKAP5-/- - 20 mM D-glu	WT - 20 mM D-glu + fsk	AKAP5-/- - 20 mM D-glu + fsk		WT - NF546	AKAP5-/- - NF546	WT - NF546 + fsk	AKAP5-/- - NF546 + fsk		WT - 20 mM D-glu + NF546	AKAP5-/- - 20 mM D-glu + NF546	WT - 20 mM D-glu + NF546 + fsk	AKAP5-/- - 20 mM D-glu + NF546 + fsk
0.075822	0.00656402	0.346091	0.225653		0.131876	0.00748938	0.46855	0.370771		0.0577909	0.00241768	0.391311	0.313633
0.0494229	-6.29425e-05	0.330223	0.221278		0.0413147	-0.021704	0.413745	0.359405		0.0828472	0.00237519	0.461978	0.368642
0.0170438	0.000618875	0.275258	0.394383		0.0825295	0.0272063	0.383981	0.359727		0.0346102	0.0229295	0.441746	0.316482
0.0223097	0.000240028	0.329256	0.336331		0.0425929	0.030287	0.340407	0.305167		0.0558984	0.00645423	0.458217	0.348814
0.0559612	0.0523731	0.298032	0.309494		0.0842775	-0.0508291	0.368554	0.290039		0.0958848	0.00156581	0.409951	0.341438
0.0518836	0.00779492	0.314087	0.32146		0.109058	0.068055	0.371803	0.340701		0.171675	0.0257104	0.365596	0.431338
0.0654432	0.0304765	0.408146	0.325227		0.0834242	-0.00657296	0.345548	0.300545		0.0455807	0.0118186	0.442483	0.375543
0.11078	0.0110523	0.450345	0.279528		0.100016	-0.010736	0.474756	0.388162		0.093974	0.00800192	0.41113	0.255781
0.129808	0.000848174	0.471377	0.411932		0.114497	0.0650427	0.472933	0.380824		0.0534282	0.0110341	0.389299	0.340058
0.0924109	0.00429738	0.422407	0.417286		0.109994	0.0084694	0.475684	0.301276		0.0839984	0.0119069	0.411371	0.528471
0.0715128	0.00521618	0.478625	0.374338		0.0902045	-0.02046	0.478744	0.38028		0.109642	0.0348189	0.468046	0.316841
0.127932	0.00535858	0.535521	0.388883		0.0838174	-0.00606597	0.423668	0.362702		0.00579542	0.00383109	0.438629	0.306301
0.114336	0.0220452	0.465145	0.379985		0.0987194	0.00846821	0.414486	0.478858		0.0780542	0.0217323	0.480382	0.451335
0.062637		0.528103			0.123106	0.000226617	0.423701	0.478363		0.11279		0.575544
0.053146		0.352846			0.0969107	0.00125521	0.41997	0.409271		0.128319		0.616024
0.0674799		0.395709			0.0617109	0.000558019	0.426489	0.476729		0.085735		0.515672
0.0307262		0.385631			0.118726	0.00272828	0.446777	0.47069		0.127274		0.455816
0.0675879		0.403782			0.0505872	0.013583	0.488804	0.4151		0.108116		0.375431
0.124688		0.433702			0.0834075		0.395108			0.116627		0.397273
0.0504106		0.408592			0.0796413		0.406287			0.127374		0.407374
0.0641567		0.394525			0.0526938		0.484295			0.117374		0.392728
					0.0329343		0.388888			0.127737		0.376261
					0.0467281		0.39297

## Sheet: Figure 3
Figure 3A - % arterial tone					Figure 3A - Δ tone (%)			Figure 3B									Figure 3C							Figure 3D - % arterial tone							Figure 3D - Δ tone (%)
WT - 10 mM D-glu	WT - 20 mM D-glu	AKAP5-/- - 10 mM D-glu	AKAP5-/- - 20 mM D-glu		WT	AKAP5-/-		WT - NF546	AC5-/- - NF546	WT - NF546 + fsk	AC5-/- - NF546 + fsk	WT - 20 mM D-glu + NF546	AC5-/- - 20 mM D-glu + NF546	WT- 20 mM D-glu + NF546 + fsk	AC5-/- - 20 mM D-glu + NF546 + fsk		WT- CT	WT - NF546	AKAP5-/- - CT	AKAP5-/- - NF546	AC5-/- - CT	AC5-/- - NF546		WT- CT	WT - NF546	AKAP5-/- - CT	AKAP5-/- - NF546	AC5-/- - CT	AC5-/- - NF546		WT	AKAP5-/-	AC5-/-
12.1212	18.9394	14.5985	14.5985		6.81818	0		0.131876	0.00160372	0.46855	0.366462	0.0577909	0.0119737	0.391311	0.432197		-2.24084	-3.7708	-2.24643	-2.53974	-2.08033	-2.20492		16.2011	21.2291	17.1053	16.4474	12.8571	11.4286		5.02793	-0.65789	-1.42857
24.026	38.961	21.9178	21.2329		14.9351	-0.68493		0.0413147	0.00359392	0.413745	0.391361	0.0828472	0.00102007	0.461978	0.360932		-5.50207	-8.63991	-3.10726	-3.09122	-1.58055	-1.24158		15	34	26.5306	26.5306	7.61905	7.61905		19	0	0
9.33333	17.3333	20.6897	22.4138		8	1.72413		0.0825295	0.00806659	0.383981	0.392327	0.0346102	0.00621623	0.441746	0.302001		-3.87711	-6.77262	-3.72607	-4.55437	-0.796482	-0.861952		15.4839	24.5161	13.0769	11.5385	21.3741	21.3741		9.03226	-1.53846	0
25.3247	37.013	22.1519	24.0506		11.6883	1.89873		0.0425929	0.00221002	0.340407	0.220712	0.0558984	0.00693172	0.458217	0.419168		-4.7846	-7.11525	-2.10111	-2.37572	-1.86607	-2.42746		19.8795	32.5301	38.1579	38.1579	24.7934	24.7934		12.6506	0	0
13.9073	22.5166	11.9497	20.1258		8.60928	8.1761		0.0842775	0.00398052	0.368554	0.317111	0.0958848	0.013344	0.409951	0.260334		-1.6172	-3.97961	-2.24302	-1.57797	-3.14424	-3.32826		9.7561	16.4634	15.7143	16.4286	13.7725	13.7725		6.70732	0.71428	0
22.449	31.2925	15.2318	18.5431		8.84354	3.31126		0.109058	0.0230176	0.371803	0.417188	0.171675	0.0186529	0.365596	0.318242		-2.07119	-2.92691	-3.10561	-4.38453	-4.28816	-4.71641		10.9756	17.0732	33.1081	31.0811	14.6552	14.6552		6.09756	-2.02703	0
11.6883	20.1299	12.5828	15.2318		8.44156	2.64901		0.0834242	0.00318962	0.345548	0.262595	0.0455807	0.023106	0.442483	0.48052		-1.81759	-4.05736	-4.51023	-5.43811	-5.62273	-4.87085				13.2812	14.8438					1.5625
13.986	21.6783				7.69231			0.100016	0.00373691	0.474756	0.297573	0.093974	0.00590849	0.41113	0.430929											17.2414	18.6207					1.37931
12.2951	27.0492				14.7541			0.114497	0.0144985	0.472933	0.310812	0.0534282	0.00365901	0.389299	0.356528
								0.109994	0.00651872	0.475684	0.410206	0.0839984	0.00173008	0.411371	0.359075
								0.0902045	0.00292748	0.478744	0.445681	0.109642	0.0230262	0.468046	0.252145									Figure 3D 60 K response
Figure 3A - 60 K response								0.0838174	0.00124198	0.423668	0.454781	0.00579542	0.0160886	0.438629	0.268666									WT	AKAP5-/-	AC5-/-
WT	AKAP5-/-							0.0987194	0.00434518	0.414486	0.438639	0.0780542	0.0143384	0.480382	0.255538									71.223	64.1509	78.3333
64.3478	67.8261							0.123106	0.00102907	0.423701	0.349892	0.11279	0.00887048	0.586321	0.300105									61.8182	67.8363	81.1765
71.3178	25.2101							0.0969107	0.00198448	0.41997	0.511473	0.128319	0.0011943	0.566312	0.272197									52.1739	75.6303	60.7143
54.9618	81.0606							0.0617109	0.0131434	0.426489	0.408366	0.085735		0.54321										54.9296	67.4797	66
65.7895	67.8571							0.134521	0.0302919	0.476432	0.460601	0.127274		0.488754										74.5763	72.0339	71.875
70.229	37.037							0.102456	0.00120068	0.477543	0.425191	0.108116		0.343211										58.3333	50	61.2245
81.1475	77.5701							0.135642		0.475302		0.125532		0.575544											71.1539
64.2202	52.2727							0.0830969		0.413456		0.132356		0.421062											60
								0.0753162		0.455321		0.0902559		0.523452
								0.153211		0.499125		0.143211		0.466521
								0.159736		0.474636

## Sheet: Figure 4
Figure 4A										Figure 4B								Figure 4C
WT - 10 mM D-glu	WT - +10 mM mannitol	WT - 20 mM D-glu	WT - 20 mM D-glu + NF546		AKAP5-/- - 10 mM D-glu	AKAP5-/- - +10 mM mannitol	AKAP5-/- - 20 mM D-glu	AKAP5-/- - 20 mM D-glu + NF546		WT - +10 mM mannitol	WT - 20 mM D-glu	WT - 20 mM D-glu + NF546		AKAP5-/- - +10 mM mannitol	AKAP5-/- - 20 mM D-glu	AKAP5-/- - 20 mM D-glu + NF546		WT - 10 mM D-glu	WT - 10 mM D-glu + NF340	WT - 20 mM D-glu + NF340	WT - 20 mM D-glu + NF546 + NF340
15.4412	15.4412	29.4118	27.9412		26.4957	28.2051	29.0598	27.3504		0.918664	0.647626	0.548906		1.03054	0.973515	1.04993		27.933	17.3184	21.2291	21.2291
17.5676	24.3243	45.946	33.7838		34.4086	23.6559	46.2366	32.2581		0.863065	0.700812	0.612856		1.0271	0.961796	1.0525		20.7207	13.5135	23.4234	7.20721
30	32.7273	47.2727	46.3636		23.2558	-5.81395	20.9302	1.16279		0.924612	0.680521	0.631239		0.999574	0.945705	1.02281		14.6199	12.8655	12.2807	25.1462
48.4375	42.1875	62.5	51.5625		30	35.8333	24.1667	30		0.988268	0.965623	0.907917		0.986748	0.937178	0.996825		25.1852	42.2222	21.4815	37.7778
29.6875	26.5625	64.0625	54.6875		30.4	54.4	41.6	32		0.992172	0.920594	0.872703		1.0728	0.983265	1.05594		35.2381	18.0952	20	37.1429
40	40	53.6842	46.3158		40.5941	24.7525	28.7129	29.703		0.978494	0.852635	0.724573		1.00729	0.98283	0.970631		11.039	14.9351	12.3377	16.8831
19.1011	20.2247	34.8315	35.9551		38.0531	38.0531	33.6283	7.07965		1.00086	0.972141	0.901308		0.984718	0.990065	0.956803		27.1429	8.57143	15.7143	17.1429
26.7123	20.548	43.1507	36.9863		31.1927	38.5321	38.5321	38.5321		0.936353	0.897964	0.890813		1.00415	1.0194	1.03378		26.3804	26.3804	26.3804	26.3804
28.7037	34.2593	45.3704	41.6667		21.8182	21.8182	21.8182	21.8182		0.885283	0.736999	0.726421		1.00755	0.960671	0.95931		29.1391	33.7748	27.8146	30.4636
16.4286	19.2857	45	40		33.9806	42.7184	63.1068	31.068		0.914322	0.801534	0.800528		1.00982	0.99159	0.979135		29.6296	11.1111	24.6914	17.284
36.9369	39.6396	58.5586	36.9369		38.4615	23.0769	33.3333	23.0769		0.876411	0.752895	0.748737		0.981621	0.919218	0.944662		38.6667	38.6667	30.6667	34.6667
0	-10.3448	22.069	25.5172		17.4312	33.0275	25.6881	37.6147		0.851848	0.714887	0.690742		0.953166	0.954515	0.951735		31.3726	37.9085	37.9085	40.5229
22.9508	21.3115	42.623	47.541		24.8	15.2	15.2	15.2		0.822746	0.729136	0.739979						33.9869	30.7189	26.7974	28.7582
7.53425	18.4931	41.0959	42.4657		11.6788	15.3285	9.48905	13.8686		0.864727	0.771809	0.739713						42.7083	52.0833	39.5833	41.6667
26.0417	12.5	45.8333	44.7917		8.23529	10.5882	12.9412	28.2353		0.810585	0.78587	0.762334						33.7349	38.5542	18.0723	18.0723
11.5385	11.5385	34.6154	36.5385		9.30232	26.7442	17.4419	24.4186		0.9756	0.870694	0.950301						4.10959	43.8356	21.9178	15.0685
28.2353	28.2353	40	43.5294		-3.15789	15.7895	15.7895	21.0526		0.915592	0.79397	0.806283						21.4286	16.0714	26.7857	28.5714
35.3846	41.5385	55.3846	40		17.2414	5.17241	17.2414	8.62069		0.943595	0.828897	0.877536						2.66667	1.33333	17.3333	1.33333
					22.5806	3.22581	16.129	19.3548										12.2137	17.5572	17.5572	29.0076
					10.6796	18.4466	20.3883	14.5631										5.88235	6.72269	7.56302	5.04202
					5.47945	24.6575	21.9178	24.6575										38.8889	41.6667	37.5	34.7222
																		11.4942	21.8391	18.3908	19.5402
																		6.0241	8.43374	-4.81928	31.3253

## Sheet: Figure 5
Figure 5Ciii			Figure 5Diii			Figure 5Eiii
AKAP5-P2Y11 Hist			AKAP5-AC5 Hist			AKAP5-CaV1.2 Hist
x axis	y axis		x axis	y axis		x axis	y axis
0	1.78299		0	1.74147		0	1.5322
20	14.6969		20	14.499		20	12.2576
40	21.2685		40	20.0617		40	17.8712
60	20.0798		60	18.3501		60	17.0373
80	15.9195		80	15.8026		80	16.1356
100	10.3668		100	9.50343		100	11.7152
120	6.69893		120	6.82655		120	8.61695
140	3.81219		140	4.35864		140	5.55254
160	2.22449		160	2.66693		160	3.92542
180	1.39243		180	1.90069		180	2.37966
200	0.738665		200	1.26381		200	1.30848
220	0.382068		220	0.855807		220	0.705085
240	0.229241		240	0.447806		240	0.515254
260	0.152827		260	0.378147		260	0.216949
280	0.0764136		280	0.278635		280	0.122034
300	0.0594328		300	0.218927		300	0.0338983
320	0.0339616		320	0.199025		320	0.0271186
340	0.0254712		340	0.119415		340	0.0271186
360	0.0339616		360	0.149269		360	0.020339
380	0		380	0.0796099		380	0
400	0.0254712		400	0.0298537		400	0
Raw Intermolecular Distance AKAP5-P2Y11			Raw Intermolecular Distance AKAP5-AC5			Raw Intermolecular Distance AKAP5-CaV1.2
55.284			39.543			104.436
64.332			29.237			28.284
63.247			7.753			21.781
93.984			46.098			55.008
158.943			212.568			40
106.247			333.946			182.936
137.268			330.151			19.905
155.358			367.129			187.962
155.292			170.153			90.715
12.207			75.584			126.293
161.245			188.066			116.676
56.569			255.837			31.819
124.975			275.663			23.326
0			226.274			56.569
170.511			276.875			107.513
157.834			346.591			91.594
20			53.666			81.664
39.213			44.721			41.909
40			134.838			25.728
54.586			250.599			47.467
52.528			114.401			61.652
44.721			372.374			79.805
20			77.5			112.024
107.341			50.99			114.162
37.153			152.315			28.284
126.739			298.329			41.231
130.832			280.114			180.715
58.757			165.529			167.173
22.361			130.384			77.582
52.885			162.836			60
89.443			190.05			185.021
68.113			90.554			40
20			102.956			0
40.54			264.394			46.794
95.018			63.246			27.294
41.982			72.111			23.494
13.082			118.849			162.241
44.598			156.205			82.462
71.296			295.269			59.594
57.065			257.651			101.98
42.32			82.462			144.222
28.284			72.111			96.918
45.435			154.662			89.443
76.241			175.162			43.323
104.765			35.033			50.917
106.301			158.114			86.026
56.892			117.929			44.721
90.025			104.403			50.769
90.246			254.951			77.247
22.54			201.924			37.014
74.546			220.907			142.127
67.181			22.361			20
17.681			44.195			71.506
61.802			234.913			28.284
119.886			229.713			12.058
40			72.111			14.042
81.866			184.391			26.806
31.623			351.821			53.844
102.893			113.137			100
34.176			288.278			28.284
72.111			136.244			32.469
88.33			158.792			60
100.151			267.644			112.412
88.956			72.111			101.02
94.914			196.977			16.25
85.952			215.407			53.852
25.901			54.975			101.617
62.339			44.721			105.547
152.315			156.205			70.994
88.814			258.363			82.462
112.001			154.35			101.98
76.811			178.045			139.731
41.231			147.118			63.246
57.209			228.035			84.885
126.491			93.147			20
106.875			37.832			82.462
66.967			169.706			60
144.801			109.836			99.3
55.105			106.508			170.991
42.426			27.105			68.247
10			182.071			82.462
52.747			51.225			115.702
50.772			40.792			67.082
51.302			205.913			47.234
121.655			164.924			28.875
72.192			170.422			120.899
38.993			240.832			126.491
160.974			139.284			72.111
36.346			116.123			56.782
20			128.991			28.284
26.619			20			42.54
141.581			76.158			63.346
124.597			199.246			97.394
80			220.907			100
66.261			155.589			83.92
16.487			153.296			119.621
63.246			291.599			14.142
81.915			376.137			0
63.246			60			46.44
61.485			50			26.278
152.315			153.333			44.721
82.462			63.246			11.899
98.489			28.284			44.721
140			37.328			94.868
72.111			110.454			49.808
44.721			50			22.562
115.908			69.051			107.703
118.546			102.215			72.111
41.463			120.185			85.899
44.721			164.924			52.437
80			164.924			64.319
28.284			40.689			101.009
130.692			316.298			59.268
57.856			54.571			51.107
72.111			82.462			37.906
8.652			72.111			90.049
44.721			44.721			83.674
20.884			136.015			42.399
20			70.079			60
36.045			125.296			40
124.271			323.11			63.246
172.047			298.248			40.892
140			63.246			90.793
74.993			101.242			108.414
23.965			42.521			40.008
101.98			55.176			72.111
97.661			40			94.34
45.434			214.775			57.465
73.313			42.426			151.651
68.638			53.852			23.283
63.028			190.263			16.048
116.619			116.619			35.691
46.755			99.191			63.81
39.464			278.488			22.635
79.245			107.703			84.293
107.703			63.246			53.748
170.332			34.319			61.38
35.011			81.233			37.129
53.535			107.703			42.51
14.48			226.508			68.764
82.717			44.721			58.396
42.426			44.721			90.049
53.852			72.111			82.462
20			107.974			98.464
17.465			28.284			63.246
37.184			72.111			28.284
60			116.767			52.739
6.667			100			44.721
60.624			90.954			56.569
120			61.464			99.619
2.868			90.554			91.395
54.3			119.003			60.872
41.231			191.499			92.195
89.26			56.569			32.688
80			37.947			38.997
55.9			96.449			60
40.286			137.624			0
68.146			101.98			86.711
120.552			79.883			54.488
28.284			90.225			80.61
34.66			156.205			76.462
58.035			145.602			24.507
74.077			208.105			35.865
61.643			20			21.397
113.137			64.776			34.074
97.689			95.415			37.009
44.419			26.667			84.327
50.011			75.471			105.761
72.111			28.284			50.312
103.078			63.246			41.231
57.701			93.093			61.822
40.438			48.826			59.694
101.98			61.188			7.107
84.853			44.721			60.749
50			98.061			0
72.243			53.538			51.862
12.35			179.395			71.645
28.284			106.531			80.529
82.462			13.171			108.282
37.067			44.721			91.803
42.888			101.98			33.579
101.717			73.539			40
38.472			75.572			113.137
46.647			64.968			14.142
40.711			31.623			60
121.655			28.636			72.225
104.155			72.111			69.539
112.853			99.624			28.284
56.802			107.554			51.85
45.339			64.405			60.828
94.731			98.995			29.005
41.873			144.222			72.111
38.523			120.185			111.025
61.745			189.228			48.799
0			21.941			43.56
72.2			208.806			35.034
120.129			88.508			123.693
160			128.062			145.741
93.223			107.703			41.898
59.1			48.568			90
55.779			61.846			107.703
105.284			20.059			46.748
38.095			301.116			29.19
38.578			59.231			118.539
44.721			100			18.384
64.556			156.205			34.247
167.166			80			80
156.505			22.361			111.934
29.951			110			41.231
40			48.267			63.246
82.277			147.733			43.334
112.527			60			42.54
139.813			100			104.341
80.222			28.284			24.352
44.601			63.246			90.86
26.159			141.421			56.655
53.852			125.786			37.12
44.721			262.017			120.535
51.35			99.092			75.058
48.43			75.042			42.426
100.499			82.462			65.751
16.529			48.534			77.536
45.531			151.181			128.236
76.068			123.906			56.569
64.031			98.489			137.256
67.495			82.462			2.258
89.443			112.154			44.721
16.127			109.949			87.956
89.172			141.421			122.117
39.665			119.814			97.201
129.887			172.047			70.788
83.684			133.417			175.027
44.721			20			68.587
50.178			63.246			92.529
146.136			84.853			116.063
44.574			90			102.106
40.445			58.31			139.389
68.744			14.907			21.371
44.721			79.398			60
56.569			89.443			20
10.022			159.139			134.164
55.635			48.534			121.655
114.902			127.366			134.727
34.701			134.164			53.607
40			221.019			55.814
20			116.619			50.99
94.288			60			53.41
20			170.88			33.333
17.589			63.246			42.661
85.44			92.195			28.284
108.481			33.993			79.43
53.719			200			66.564
72.111			142.264			4.507
21.288			92.856			141.232
28.284			148.809			16.059
82.238			144.718			140.416
116.619			143.304			134.164
56.727			73.961			111.538
73.81			83.465			152.315
98.058			151.42			40.07
63.81			89.158			91.508
42.2			63.246			89.443
107.703			214.206			12.55
80			230.328			136.789
90.748			134.093			37.972
132.2			99.107			41.73
141.421			183.358			40.145
82.993			39.855			31.623
100			56.569			42.188
77.797			170.47			56.569
41.819			63.246			60
39.568			20			89.443
44.563			100			84.853
97.507			160			156.123
152.315			131.21			80.026
63.246			156.205			44.721
63.819			160			41.611
44.721			0			95.085
60.471			240.02			15.987
67.712			307.898			89.443
70.711			62.597			59.942
61.944			188.68			44.721
25.24			82.462			59.85
72.111			162.344			64.031
72.111			234.094			50
30.649			40			38.661
48			151.415			108.012
126.842			141.245			64.198
52.827			185.951			41.589
155.39			211.908			20
46.523			134.164			131.523
28.284			142.127			99.121
60.828			163.1			0
21.047			263.059			50
95.953			42.471			63.246
152.315			215.407			95.69
74.763			197.902			72.801
44.721			149.345			20
27.694			100			55.418
43.647			128.062			114.975
93.638			0			121.655
65.289			260			19.996
90.089			220			83.587
28.284			149.486			72.801
88.557			76.368			46.579
94.34			94.34			91.803
82.462			121.655			53.333
41.802			132.688			84.976
205.913			42.164			71.309
45.55			103.769			44.721
91.796			63.246			56.569
46.719			107.442			168.188
44.721			28			51.868
20.723			56.569			71.249
44.721			200			105.314
20			44.721			6.667
40.346			121.655			28.284
47.795			120.275			29.621
106.123			88.977			99.197
25.786			68.718			142.895
63.246			100			108.545
59.903			144.222			51.303
73.333			169.044			44.721
70.711			33.878			68.399
20			215.407			120.416
44.721			58.31			59.415
14.142			101.98			105.19
94.868			35.51			62.809
82.437			20			74.523
42.956			237.317			86.203
89.443			141.421			20
94.923			63.246			89.035
108.278			141.421			37.869
52.952			50.483			44.721
28.284			64.093			116.619
82.462			82.462			30
40			181.108			146.601
53.45			44.721			66.638
20			72.111			58.928
0			182.139			40.745
0			44.721			168.82
94.34			89.753			68.889
52.603			79.806			133.472
88.403			110.318			80.623
26.754			127.689			38.069
173.573			78.012			98.597
46.446			190.394			22.361
39.63			141.421			85.937
64.784			55.877			30.406
21.245			53.852			49.363
111.063			13.171			40
17.178			60			81.313
130.75			134.536			131.854
146.524			110.318			100.437
5.305			108.167			126.515
84.853			87.53			63.246
28.133			63.691			25.216
22.852			44.721			16.654
63.246			72.111			142.143
28.284			53.852			20.515
141.421			90.337			45.59
47.448			63.246			73.812
41.186			145.836			61.962
113.125			81.427			20
90.908			126.914			44.897
40			140			30.732
63.246			200			20
76.019			173.561			65.39
60			21.287			27.971
97.172			111.212			144.222
78.807			100.419			100.815
72.888			56.569			117.821
99.177			100.499			110.454
28.284			125.3			54.01
120			38.318			63.246
72.777			192.955			28.284
82.345			177.2			55.423
44.721			113.137			42.54
39.295			17.519			40
28.284			162.256			35.929
54.947			62.65			133.705
72.111			161.555			89.443
28.284			41.043			100
28.284			182.003			119.731
136.281			133.417			101.98
90.554			107.703			63.246
38.664			169.706			36.872
95.981			51.478			44.721
134.164			114.237			40
20			126.491			81.928
44.721			51.478			52.721
107.583			82.274			97.417
40			90.554			102.911
75.692			162.344			93.705
22.361			13.333			76.054
72.111			200			80
132.333			290.866			144.222
127.1			20			119.275
20			214.336			73.258
69.006			120			70.779
62.568			58.31			51.678
118.314			192.354			37.079
37.497			26.874			90.554
44.721			82.462			100
85.781			192.243			100
33.125			89.443			117.427
82.462			49.997			60.286
20			128.062			131.252
34.501			115.861			58.778
71.927			35.917			61.182
56.569			180.181			60
44.721			102.956			28.914
20			127.279			73.93
28.284			100.957			126.491
20			143.122			82.462
145.602			45.281			77.367
123.883			254.558			80
84.853			206.289			61.064
28.284			153.101			44.853
56.569			102.952			72.111
28.095			20			101.98
128.062			44.721			75.058
82.462			147.648			71.888
72.801			214.009			56.569
44.721			108.525			63.246
33.805			260			103.082
20			121.655			54.231
40			84.169			29.847
155.694			138.6			116.619
44.721			145.344			57.85
132.077			50			83.435
34.713			57.009			109.76
40			161.245			32.568
28.731			250.799			65.089
141.421			64.816			102.203
170.88			95.138			116.619
145.602			115.133			0
120			152.315			114.375
44.721			43.012			70.661
72.111			182.915			60.635
117.41			31.623			23.848
82.462			126.491			40.028
44.721			172.047			72.111
134.164			123.912			41.231
90.765			95.525			140.643
50			118.004			72.801
44.721			46.415			113.674
52.312			41.048			62.634
65.089			70.88			203.099
52.303			63.246			9.178
44.721			23.449			74.877
54.724			118.158			30
77.309			130.231			113.65
41.146			169.706			130.229
102.815			120.875			60
121.364			80.777			74.83
84.779			110			14.87
94.002			84.54			79.055
73.452			72.374			45.538
102.942			69.248			42.54
26			82.462			30.29
95.525			6.667			102.145
68.413			131.529			148.961
152.315			111.803			91.526
19.388			120.017			12.536
79.677			220			89.443
68.001			207.745			72.111
63.246			109.179			44.721
58.884			148.862			68.247
44.721			28.284			30.214
56.569			53.901			51.859
66.047			33.227			34.388
152.315			48.309			107.703
33.308			53.852			14.466
59.318			78.102			76.021
12.955			52.068			56.748
67.292			78.648			123.315
20			91.788			10
20			134.015			74.388
72.111			28.284			124.442
20			68.466			45.031
116.431			36.056			22.361
179.759			96.999			42.274
63.84			69.105			141.421
44.721			29.829			181.845
58.589			25			28.284
28.284			100			150.407
53.605			29.155			96.482
56.585			100			165.254
109.229			121.655			44.721
201.095			58.31			109.856
50.741			21.082			124.319
120.239			60			192.346
40			44.805			69.534
64.031			100			40.949
74.098			189.819			28.284
193.273			40			63.246
171.971			123.693			81.505
41.231			10			56.569
103.387			57.395			145.602
114.117			25			116.619
30.007			48.436			103.656
56.655			19.444			135.262
38.686			126.491			95.239
60.401			159.399			102.015
44.721			63.905			162.397
87.691			117.755			78.102
45.362			44.721			73.483
103.83			44.721			20
70.479			107.703			101.98
30.022			89.443			175.634
63.246			38.079			28.284
130.681			78.102			44.721
87.44			52.121			113.688
56.522			52.612			99.127
29.422			165.359			128.062
156.545			92.679			113.754
40.753			56.569			48.913
79.055			101.98			27.967
42.386			99.763			146.137
84.853			89.443			92.195
63.246			63.246			78.607
98.995			63.974			106.23
109.225			93.038			60.454
21.082			73.676			44.721
56.569			80.864			36.578
28.652			51.478			26.926
100			20			34.915
110.887			32.875			106.343
70.874			50			156.597
54.807			101.483			89.443
60			51.081			28.284
60.443			116.619			58.8
95.51			132.62			35.889
20			121.655			113.137
61.464			144.222			89.443
33.894			41.231			31.623
95.061			117.644			65.169
106.301			113.66			31.623
28.284			112.361			118.08
160			44.721			58.317
90			226.291			87.593
20			72.111			116.619
86.577			161.555			124.629
101.98			0			72.616
100			44.721			45.285
72.111			162.788			44.721
32.71			130.384			40
87.334			161.245			47.984
28.981			30.021			58.31
30.258			20			27.187
110.478			182.779			63.246
128.062			28.284			107.404
78.758			63.246			150.885
34.978			136.565			55.606
89.562			171.634			40
111.763			92.876			84.789
90.88			171.41			56.569
103.658			160			58.227
72.111			31.623			44.615
80.623			184.391			49.319
59.056			196.889			80.028
146.314			184.391			10
100.955			64.498			41.851
156.205			85.088			112.577
63.246			72.111			164.924
56.569			16.967			40
58.171			121.655			111.754
92.35			180.312			55.397
34.166			200.998			72.977
48.295			233.238			64.611
65.861			198.917			41.159
14.675			25.915			24.889
54.213			80			72.238
60.621			186.682			51.048
72.111			156.869			38.873
41.243			167.066			34.345
202.325			212.151			56.569
82.462			162.432			48.534
44.721			21.287			50.273
20			133.096			89.443
85.44			101.98			56.569
87.791			82.462			102.57
50.772			44.721			54.102
32.303			135.093			80.994
44.721			79.904			46.01
74.09			277.849			45.066
72.801			198.507			107.952
102.357			126.491			108.331
98.489			60			92.374
106.508			260			28.284
10.273			175.642			90.486
94.927			96.177			123.693
72.111			45.003			162.788
56.569			91.572			60.348
154.845			227.865			80.623
21.377			252.127			41.231
50			116.619			72.111
24.519			52.77			22.661
44.721			237.592			17.224
50			57.009			212.2
36.283			100			101.98
28.284			89.443			94.442
0			86.378			83.145
67.593			96.968			113.969
80			175.32			54.032
91.609			88.612			121.081
28.284			111.903			84.937
44.721			288.444			37.625
108.167			305.287			45.97
32.555			231.44			14.907
40.93			116.619			42.426
39.632			18.725			82.462
53.339			44.721			47.159
14.142			56.569			57.769
33.258			286.356			66.07
23.427			208.926			106.037
39.441			106.066			82.462
77.076			152.744			110.454
26.288			56.569			29.536
28.284			107.703			68.612
50.205			204.831			45.466
103.816			16.971			28.284
213.651			73.212			95.38
216.482			203.961			156.031
189.757			78.182			107.655
163.607			44.721			21.404
26.467			85.33			72.476
90			234.094			63.063
84.091			143.676			65.066
85.433			218.403			44.721
63.002			44.809			28.284
67.237			120			96.355
54.674			304.631			60.646
6.555			59.628			73.504
72.111			163.454			48.929
82.462			355.591			70.275
114.018			121.758			32.676
0			81.695			100
78.64			48.534			29.158
67.626			109.659			84.433
60			170.721			42.05
98.43			341.76			122.983
158.413			87.321			94.294
88.844			134.164			61.064
44.721			63.246			26.456
85.567			28.284			36.297
38.935			349.285			50.446
14.142			5			40
124.978			33.407			28.284
97.683			32.283			84.853
72.111			130.384			38.145
103.963			117.047			72.111
3.965			141.421			65.213
39.987			37.561			112.184
42.246			88.943			63.328
68.023			169.239			61.726
62.185			101.544			56.569
24.332			63.246			19.697
33.285			114.018			20.088
30.301			139.264			44.721
79.733			76.291			61.064
101.98			82.462			73.994
40.954			327.188			20
60.922			163.435			44.721
21.078			24.845			46.249
2.231			21.973			107.54
62.877			101.98			120
35.237			136.015			47.366
20			200.012			30.818
77.782			120.663			102.956
48.933			74.536			66.86
29.329			33.055			98.532
48.228			126.491			85.375
20			82.462			140.122
51.229			121.964			77.746
63.246			20.274			130.97
51.1			60.369			77.276
72.111			121.655			54.78
21.335			197.118			100.748
23.427			116.619			24.367
132.099			232.867			116.619
42.426			94.868			67.519
90.65			121.655			68.781
78.102			47.273			72.111
65.701			123.483			39.985
44.659			188.857			31.301
35.229			127.289			101.98
65.278			59.313			50.939
97.954			131.027			117.178
82.462			79.396			189.992
46.33			56.569			64.916
88.887			89.443			111.408
28.284			113.137			72.111
136.375			160.82			44.91
33.339			44.33			91.207
46.372			138.654			46.99
56.569			89.443			99.793
117.047			29.297			80.675
105.084			87.897			85.336
36.972			44.721			40
31.623			107.005			54.868
68.889			120.416			27.963
102.877			100.597			22.056
32.336			114.127			50.677
36.766			286.203			37.647
68.411			212.707			65.837
100			50			82.462
51.888			44.721			93.192
110.111			85.7			32.174
23.79			111.803			77.247
43.012			163.522			97.994
100.499			177.138			102.786
57.032			162.788			66.93
12.782			94.454			67.316
10.648			215.407			18.402
60			72.801			88.954
58.038			74.453			34.942
67.082			81.553			58.066
98.453			170.88			92.656
60			37.717			71.476
72.111			7.454			35.21
44.721			86.731			29.069
192.839			82.734			45.021
48.559			133.744			74.986
90.276			28.674			60
92.351			63.246			0
56.569			41.231			55.275
91.251			12.921			66.691
101.98			41.231			47.137
200			44.208			112.48
54.923			97.525			5.571
45.177			100			8.135
31.766			44.721			39.778
0			80.698			20
98.875			55.547			74.996
47.224			25.58			46.098
78.85			78.155			30.148
209.673			42.164			80
68.692			42.164			50.018
21.467			81.104			32.295
116.619			63.246			70.711
72.007			7.36			45.67
68.429			58.31			75.201
106.594			77.749			19.785
120.012			135.093			82.462
27.4			40			82.415
82.462			31.818			24.05
24.548			20			37.184
63.246			64.031			44.721
90.139			101.227			44.721
54.406			86.023			62.388
113.137			44.721			90.941
106.553			44.721			72.111
69.449			80.456			82.462
22.859			127.279			72.111
53.607			60			56.779
83.346			21.541			100
80			54.667			100.304
59.308			54.975			53.431
64.031			84.853			56.569
79.872			100			40
71.398			72.801			115.945
126.4			20			24.204
96.586			66.867			44.721
40.442			475.395			65.681
40			73.106			174.15
40			0			82.211
102.494			50			39.891
63.246			75.801			31.623
107.703			449.444			39.86
72.111			78.409			116.619
92.462			110.57			40.411
153.977			165.216			59.818
70.7			89.718			95.877
79.384			531.413			47.8
104.403			366.121			28.874
14.27			322.025			123.201
101.98			42.687			51.59
22.361			31.308			76.458
10			72.111			50.579
93.301			47.193			88.605
37.82			47.316			63.246
63.246			20			20
41.231			47.506			28.439
32.521			474.131			97.082
89.787			56.339			68.638
26.064			78.031			60
88.285			34.811			115.074
51.496			43.112			78.173
72.111			133.821			30.818
63.86			79.378			28.284
44.721			52.202			25.914
80			230.303			89.144
46.896			50.99			29.665
34.029			10.541			26.88
20			11.18			70.447
73.713			77.849			177.302
50.085			89.443			74.733
130.969			130.384			144.222
46.43			65.659			50
54.85			80.623			31.65
89.443			14.142			52.318
107.703			84.853			22.361
46.475			100			40
44.721			227.569			17.673
72.659			80			77.005
60			44.721			44.721
105.144			230.439			112.599
80			109.341			55.291
27.97			143.484			27.186
44.721			44.721			71.5
40.613			144.222			115.195
82.462			133.998			72.111
111.084			71.268			100
79.908			187.964			125.86
104.692			101.98			99.971
63.226			28.847			66.706
123.966			48.036			56.569
129.06			270.719			55.105
57.294			102.011			60
20			189.527			93.759
25.95			3.102			149.298
44.721			235.372			55.664
72.111			98.489			40
36.174			42.281			58.31
130.689			30.414			60
104.628			97.068			72.111
106.614			55.227			52.915
46.177			20			141.421
55.856			177.2			40
20			28.284			14.725
11.031			133.417			77.337
80			89.443			145.602
88.372			91.387			162.195
83.659			50.99			75.445
132.474			28.284			87.187
145.35			111.405			128
15.211			88.944			30.246
81.947			72.111			23.248
89.443			110.202			68.247
56.569			50.442			76.014
44.721			30.732			160
100			82.462			80
14.863			24.037			20
54.483			60.093			123.211
89.744			34.801			100
92.616			68.718			36.923
46.713			143.178			56.152
32.461			111.028			183.198
28.284			46.68			192.611
120			84.853			53.925
90.993			109.949			59.47
72.111			62.311			58.834
26.731			22.361			56.569
65.592			89.443			28.87
41.898			117.804			61.883
44.721			81.181			120.179
20			59.067			105.851
206.431			147.648			52.005
63.246			201.347			76.809
38.852			28.284			53.852
42.859			10			159.406
65.688			20			170.88
132.72			89.656			84.853
83.677			44.472			160
182.189			44.721			122.8
21.442			40			180.278
31.494			95.158			49.921
20			67.412			41.16
23.427			25.754			80
96.083			92.728			130.054
161.245			10			20
40			100.017			44.721
40			28.284			16.571
109.95			47.294			70.711
102.647			127.171			20.337
53.551			92.406			29.863
68.14			28.284			53.852
60.041			170			41.231
101.98			113.137			76.07
89.443			206.155			30.767
84.304			61.362			28.284
82.462			72.111			28.284
162.397			226.274			50.099
58.121			56.569			89.443
60			113.529			83.326
35.158			31.623			0
13.96			80			24.344
40			237.205			21.353
80.504			286.869			44.721
6.367			172.627			80.623
72.111			128.201			63.246
44.721			126.491			86.589
134.164			109.202			72.801
16.628			109.202			62.619
63.246			273.542			53.547
28.777			290			0
175.215			249.489			42.321
97.661			79.669			60.589
44.721			60.828			89.443
18.613			111.018			44.721
7.988			219.317			6.84
47.531			70.868			33.991
30.057			101.885			61.304
48.622			94.34			11.885
87.702			58.086			20.331
67.787			288.444			34.833
146.78			210.738			21.467
165.295			39.051			64.031
158.256			181.506			17.085
80.816			327.536			21.371
102.552			143.178			81.879
54.625			140.357			101.98
42.426			74.33			84.693
58.237			313.209			85.44
89.443			87.769			161.245
86.635			322.49			21.836
46.098			257.379			40
116.619			216.333			28.284
83.486			208.806			20
99.866			180.278			54.554
153.166			56.569			81.796
37.147			124.023			58.705
42.288			218.403			40
19.017			208.806			61.336
45.68			231.719			44.721
89.214			20			33.717
56.569			20			50
107.384			44.721			36.628
63.246			61.853			40
84.853			200.998			36.111
26.708			257.701			67.457
72.801			50			86.237
60.535			120			74.184
37.671			264.876			44.721
118.667			310.206			69.173
47.848			240.165			44.721
20			56.581			66.835
61.471			350.892			40
31.623			262.922			19.337
47.14			145.602			44.721
53.748			221.359			79.7
101.916			328.024			99.085
60.609			172.047			85.44
38.082			311.448			92.195
40.533			144.222			125.036
112.871			346.926			53.852
48.929			240			76.408
42.482			180			97.998
73.681			120			24.638
51.343			305.287			53.634
22.745			387.011			25.966
56.569			272.029			0
129.17			323.11			30.19
63.246			360.555			33.949
23.538			420.595			104.403
151.327			352.01			26.219
92.225			362.829			143.178
90.554			189.737			12.899
134.164			160			34.434
90.823			377.359			139.935
30.119			244.131			60
59.532			204.505			14.927
50			186.815			109.741
97.216			314.006			30.359
92.529			194.165			111.803
47.821			203.133			37.022
99.649			161.245			60.398
44.414			325.576			147.945
113.137			204.233			77.346
23.956			161.245			48.482
20			36.056			65.648
42.623			162.788			67.038
94.344			230.868			20
63.151			340.588			92.381
22.418			220.227			88.78
50.232			230.868			78.266
70.688			123.693			100.406
25.417			120.416			120
46.736			75.664			38.829
100			78.102			54.101
66.325			271.15			100
53.852			400			78.067
41.463			322.99			109.04
9.892			22.361			133.355
82.341			325.252			40
10.65			100.499			161.245
55.937			15			44.721
40			458.457			132.125
101.033			358.081			89.443
20			52.175			78.447
106.37			53.023			82.462
14.142			60			160.928
100.499			486.621			134.164
20			302.565			101.98
65.243			286.071			30.424
36.047			40			72.343
78.217			22.361			89.293
69.162			154.434			89.443
110.766			162.788			70.187
104.403			246.589			44.151
28.284			141.421			20
41.231			260			7.398
61.703			190.671			100.024
62.609			202.237			82.462
76.934			121.655			27.913
66.869			200.449			141.209
50.606			169.706			19.485
37.859			197.428			111.669
33.445			266.833			92.996
128.062			209.338			50.62
56.934			215.407			123.853
29.527			152.643			74.172
98.662			72.111			97.586
134.164			651.549			79.666
82.578			248.962			23.224
80.623			89.443			63.246
75.903			216.333			82.462
55.448			140			36.657
100			40			63.246
75.162			178.885			60.828
78.793			101.544			120
110.205			60			44.898
130.844			63.246			93.799
49.604			60			47.602
39.617			107.703			4.798
100			107.703			101.98
203.729			63.246			22.504
76.245			245.204			82.462
38.923			198.494			21.271
116.619			89.443			76.401
40			189.737			44.721
197.078			345.254			106.234
28.857			341.76			63.246
60			164.438			20
63.246			358.186			28.284
174.734			310.219			36.056
117.771			40			56.569
82.462			15.348			60.151
72.179			46.433			0
39.466			72.672			44.721
117.926			21.506			86.667
60			86.533			60
54.738			19.843			38.039
22.807			42.104			84.853
41.231			20.499			44.721
100			10.77			20
62.635			20			37.609
82.462			17.223			72.111
66.881			44.972			63.246
152.315			79.498			63.246
108.383			187.561			59.105
20			32.985			44.721
28.284			40			68.724
20			28.284			63.246
55.613			63.246			20
135.061			36.056			115.954
58.218			82.776			58.743
59.24			83.415			52.814
38.097			56.569			72.111
56.569			55.598			5.186
102.977			73.67			35.857
35.139			24.978			84.609
98.489			40			64.656
74.958			41.761			27.097
52.372			44.721			38.173
118.078			27.236			98.334
30.605			56.296			29.341
40.762			14.142			52.191
40			31.069			84.853
42.346			46.529			76.158
40			28.284			55.925
94.302			66.326			56.569
126.491			216.333			20
94.34			72.418			71.942
56.569			81.377			73.675
7.95			141.421			42.164
46.224			145.602			44.622
104.866			146.399			63.246
93.2			44.721			63.246
60			53.468			82.462
46.501			31.692			50.552
121.693			71.465			109.987
82.462			175.507			61.202
60.828			127.279			63.246
48.099			129.033			97.822
44.721			109.626			40.886
9.915			106.661			44.721
80			120.478			115.019
63.246			40.62			47.917
63.246			97.739			21.195
63.246			138.413			85.44
92.195			21.541			29.509
118.495			20.33			111.856
148.661			52.837			27.035
41.568			28.284			76.037
24.464			48.281			50.99
133.423			74.114			136.588
61.219			89.864			96.941
82.148			27.191			44.721
60			71.683			125.617
41.423			82.964			64.031
99.066			102.084			55.983
130.193			101.98			124.133
41.112			72.111			14.109
146.97			22.882			124.482
40			134.164			39.169
70.711			6.104			20
100			65.945			62.421
85.407			157.39			44.721
160.525			77.064			52.707
107.703			170.88			63.246
98.123			90.346			98.995
61.379			184.033			140
113.02			32.576			77.159
70.711			164.04			33.34
14.142			0			56.569
92.803			107.703			66.756
96.042			45.068			27.8
48.187			75.171			20
128.062			229.779			50.677
77.069			190.263			72.576
91.232			79.984			48.389
184.391			51.101			107.771
63.246			221.357			80.664
86.747			164.924			105.002
133.13			44.689			94.868
91.232			28.284			51.972
132.227			36.056			125.255
12.422			40			41.819
82.462			80			20
101.98			215.87			80.451
44.721			94.868			82.462
51.839			51.046			76.495
72.111			101.64			40
161.245			140.339			90.554
44.721			99.139			20
51.001			27.4			61.927
73.182			129.035			46.811
86.023			28.284			94.327
14.462			0			59.862
80.999			74.804			71.988
66.127			72.471			47.332
40.393			247.869			45.944
30.005			26.058			50.815
109.837			87.119			44.721
10			63.246			82.462
141.421			78.527			100
88.597			150.23			71.486
39.461			65.221			63.246
82.462			16.652			58.738
82.462			21.976			23.609
34.247			14.142			72.111
63.246			126.491			91.355
60.788			11.27			57.695
31.623			24.299			9.222
40			105.748			95.607
60			35.756			55.566
80.315			20			32.341
66.754			47.987			44.721
83.169			281.877			62.055
79.724			297.321			141.421
113.92			82.462			90.554
120			152.642			20
98.836			63.246			20
63.246			53.404			51.852
28.284			11.245			132.488
42.296			20			121.655
79.821			40			54.816
44.721			228.035			133.417
60.879			44.721			45.392
60.828			22.361			46.738
136.477			40.016			33.483
178.885			43.713			60.067
28.284			99.816			28.284
40			220.46			64.926
82.462			367.696			17.858
88.159			39.396			40
34.313			53.852			101.045
70.401			21.529			16.451
56.194			130.384			5.769
20			358.966			28.284
35.158			259.253			18.868
24.961			117.756			15.932
115.273			33.017			98.567
60			16.46			44.721
89.443			8			40
101.98			37.438			92.561
13.333			26.099			119.682
56.907			19.257			43.165
21.318			40			16.513
131.829			80.998			40
20			44.721			75.958
33.497			40.977			72.801
31.623			124.201			28.112
64.031			128.062			16.079
50.478			148.661			96.785
184.391			121.942			73.131
45.946			60			44.721
72.111			28.284			50.912
14.142			35.136			17.326
16.244			236.676			44.572
161.243			304.065			94.038
100			28.284			44.721
56.753			46.748			107.789
56.455			79.293			79.364
36.441			35.562			84.568
48.332			78.807			65.348
33.45			283.019			30
20.615			160			49.09
69.629			156.509			41.231
68.301			193.793			63.246
61.54			80			47.746
108.167			125.3			31.623
78.966			101.98			26.513
25.325			12.44			50
113.268			77.972			80.639
63.143			48.534			136.015
9.886			232.763			37.992
58.382			144.222			16.939
222.61			100.017			60.828
21.633			71.741			67.082
46.903			104.995			50.784
72.111			126.491			99.322
76.158			49.208			118.264
25.225			161.245			104.953
78.907			104.36			56.569
129.368			82.462			61.776
124.517			245.13			121.655
44.721			116.619			30
163.366			113.137			116.619
31.623			181.108			70.711
109.185			20			55.307
20			51.245			21.158
112.954			262.73			74.773
107.703			254.527			190.02
100			192.354			33.893
63.246			44.721			116.619
40.753			92.195			20
30.081			30.769			19.095
44.939			100.125			125.993
11.839			128.052			108.652
20.637			66.708			7.372
49.859			26.841			44.721
134.164			84.853			190.93
17.107			50.99			105.47
42.426			14.892			41.761
166.826			207.096			143.71
161.245			150.625			30
140			174.929			81.11
67.987			50.69			81.463
31.623			24.15			86.238
10			116.619			56.569
58.205			82.462			29.828
140.447			196.087			49.577
28.284			90.861			28.284
89.443			31.069			20
82.462			28.14			75.108
44.721			63.246			78.291
58.659			162.432			28.284
140			48			80.895
80.352			56.569			50.99
100.524			120.808			50
200.998			52.853			65.73
63.82			22.361			135.272
20			128.16			63.246
50.428			82.462			11.203
44.721			60			35.901
43.355			36.056			70
164.924			203.961			28.284
27.773			0			31.623
90.027			40			87.808
118.966			106.061			72.111
9.663			147.139			28.284
44.721			145.774			31.623
102.494			110.53			40
89.443			55.714			62.687
20			100			72.111
80			56.569			120.3
66.538			133.849			23.427
33.333			182.23			90.273
53.102			40			113.815
64.69			180			46.3
20			188.68			91.606
55.9			14.396			63.246
94.34			60.366			10
55.316			82.462			33.727
101.98			152.315			36.961
128.062			77.144			70.711
104.276			21.684			54.18
11.649			185.886			76.729
100			182.045			20
89.443			266.833			82.201
35.492			82.462			72.111
80.255			142.697			164.924
103.695			200			50
89.443			126.491			10.932
140.484			50			80
34.68			169.706			63.246
61.649			128.062			112.729
20			228.177			50.709
5.933			54.743			44.721
121.655			137.275			53.997
87.408			180.278			50
79.908			138.506			20
86.585			41.727			65.06
100.497			101.98			70.535
17.255			234.094			130.384
125.384			210.95			91.814
56.569			254.558			0
35.855			152			54.753
60.793			233.238			111.803
36.631			97.214			72.111
72.111			190.543			40.311
63.246			252.389			43.798
29.814			119.732			74.344
50.99			273.331			15.775
27.81			112.421			28.284
140.357			40.792			31.77
28.015			20			82.462
46.855			305.941			20
116.619			218.403			51.036
184.391			122.384			28.284
64.482			185.263			25.619
44.283			40			7.8
51.029			189.737			84.853
124.918			174.951			67.82
126.491			197.231			1.128
115.566			100			110.735
28.227			281.977			31.025
193.424			235.891			140.185
60			193.866			36.056
20			64.031			100
45.259			75			40
149.147			56.569			62.757
57.634			141.421			58.31
70.711			200			41.522
84.853			156.205			50.99
50.99			60			100.499
90.554			145.464			8.742
20			117.047			68.636
34.149			40			55.934
145.602			66.054			50
107.703			63.246			18.262
63.048			53.428			70.711
24.389			100			60
41.578			87.611			28.284
29.548			20			25.571
134.164			76.713			101.405
101.039			36.793			31.63
148.69			14.945			86.023
36.904			161.245			58.958
78.626			50.99			63.177
57.747			56.569			92.195
88.109			72.111			62.407
39.106			138.122			136.015
46.711			100.623			89.443
100			103.589			126.491
58.339			76.158			152.315
85.317			110.89			35.247
75.772			139.379			16.31
82.755			40			120
110.114			28.605			104.403
52.306			128.062			100.503
54.644			59.938			56.569
46.098			28.284			0
99.613			22.361			20
116.619			121.655			20
8.045			44.721			123.693
67.5			114.018			70
55.676			132.33			86.414
45.567			10.527			20
110.478			44.721			80.571
81.541			160.019			116.619
22.361			26.667			53.866
85.699			42.868			51.57
100			80			40
24.348			96.729			134.229
101.98			129.522			66.557
75.003			56.569			113.137
57.441			40			84.853
40			0			50.99
81.621			126.491			107.703
90.554			44.721			56.569
72.111			24.587			110.887
31.261			44.721			49.595
30.546			68			44.721
116.619			216.333			72.111
2.053			66.667			24.637
73.983			44.721			148.661
157.132			26.295			161.245
61.953			104.35			54.65
40			26.667			70
16.965			27.487			101.98
190.154			53.748			173.848
158.114			172.047			60
44.561			19.153			130.999
46.252			51.747			185.679
44.721			78.597			57.8
43.03			12.403			29.518
162.788			40			63.246
157.203			172.686			28.284
107.703			134.164			216.207
63.416			48.626			44.721
200.998			13.645			134.164
150.333			40			44.721
13.266			65.605			143.993
125.894			202.237			38.969
106.656			20			35.667
43.094			41.231			127.002
28.284			34.902			72.111
106.301			34.902			40
42.426			129.283			43.305
60			16.83			28.284
136.056			28.284			63.246
149.125			30.372			31.623
260.133			116.619			137.166
28.284			58.31			170.656
68.058			156.881			63.246
21.398			113.324			28.284
67.515			138.257			44.721
58.31			0			44.721
28.874			28.284			84.853
98.371			166.433			112.506
144.222			25.775			67.764
246.837			27.09			63.246
116.619			56.569			28.284
38.075			240.832			164.012
89.443			125.88			80
80			145.744			130.403
56.569			49.225			80.088
130.384			72.111			44.721
23.436			28.284			43.958
20			46.152			64.733
28.943			70			92.669
123.748			210.95			82.462
117.598			116.619			100
139.284			90.75			66.95
198.494			100			82.462
28.691			152.704			71.621
56.188			75.084			135.688
85.44			82.462			51.815
41.042			116.619			68.222
57.561			63.246			30.025
89.443			110.963			18.856
167.767			103.307			40.081
288.444			28.284			134.33
72.2			42.426			40.753
211.97			84.708			7.8
202.485			130.204			41.997
20			34.96			44.721
59.29			147.271			44.721
107.703			84.853			112.471
114.598			44.721			28.284
60			72.111			87.782
192.354			28.284			48.306
203.961			113.137			46.945
269.072			40			40
41.011			50.62			144.423
82.462			84.853			46.611
42.842			156.205			44.442
0			100			45.538
205.236			80.623			42.72
200			46.659			104.553
38.995			51.413			112.677
44.721			181.108			96.838
63.246			183.971			101.2
32.192			28.284			39.858
80			63.246			107.703
145.876			116.482			100
117.164			120.184			80
121.345			6.645			116.269
240.832			63.935			60
180.278			52.677			87.331
127.8			27.461			77.444
156.525			28.284			95.822
172.047			28.284			80
44.721			141.421			40.34
83.102			38.892			51.529
95.905			14.964			53.426
80			14.142			42.284
93.877			26.593			40
59.915			73.603			40
40.407			13.958			58.31
104.403			42.792			126.634
134.536			170.294			136.015
60.415			121.387			54.495
91.032			124.716			84.8
44.721			120.641			55.785
20			11.432			68.094
40.795			83.054			0
132.093			108.167			52.674
101.98			73.655			40
84.853			103.673			38.039
12.2			72.076			139.871
144.007			200.343			48.712
69.5			15			92.154
90			49.679			43.705
50.393			158.079			44.721
100			110.463			36.056
103.205			134.871			24.221
128.166			182.338			42.159
77.746			252.982			15.444
64.443			105.056			21.467
97.966			177.69			111.497
78.141			72.111			86.023
79.934			28.251			39.975
50.089			252.717			71.634
120.625			118.145			124.015
220.862			39.1			120.751
60.792			80.623			56.569
63.246			38.041			20
29.814			36.056			74.859
102.932			42.426			48.712
36.828			85.44			88.783
48.125			123.693			70.953
63.196			89.443			81.104
53.957			77.81			106.301
110			161.555			82.462
48.534			108.167			128.65
31.623			73.24			94.555
63.246			20.031			151.26
139.284			168.992			10.578
89.473			132.125			100
31.841			140			100
144.222			151.208			60
44.721			121.655			56.569
114.604			44.721			16.514
50.99			45.432			49.291
79.688			202.237			15.564
81.584			167.066			82.462
44.721			128.86			40
51.89			63.015			108.652
10			56.569			63.246
78.046			144.222			128.062
178.885			80			34.277
42.83			53.852			86.173
91.463			82.462			116.772
36.056			29.184			92.616
120.253			225.533			72.794
36.056			172.047			86.06
20			100			89.443
126.099			100.221			36.29
141.485			72.111			48.712
120.808			84.853			36.034
12.422			31.447			28.284
89.668			132.573			63.888
64.031			90.062			48.474
29.765			149.815			79.795
22.361			30.327			127.317
100			57.102			132.78
160.266			125.3			20
60.828			61.464			83.631
28.284			102.629			80
46.676			42.521			46.184
258.716			44.721			107.565
59.238			72.111			44.721
197.07			60			8.925
164.012			14.667			47.8
72.111			82.462			28.284
77.398			24.037			98.666
107.703			33.333			105.056
41.231			149.797			44.721
80.623			99.87			0
14.142			73.76			85.44
22.361			37.762			40
90.262			152.635			50.99
12.081			180.278			73.641
125.3			76.158			10.069
56.569			28.284			107.703
63.246			34.093			23.387
22.361			20			61.99
19.309			114.531			44.899
99.107			20			50.344
135.136			58.292			56.269
12.307			37.762			111.31
72.111			42.593			105.026
82.804			42.426			82.462
27.975			24.037			41.764
52.288			40.552			63.246
223.607			31.623			30.089
115.904			38.923			138.924
50			107.703			51.707
84.922			89.847			110.454
22.091			77.723			62.842
51.753			26.431			46.569
152.315			36.698			100
83.355			144.222			116.619
144.222			20			77.562
80.623			63.246			139.734
82.956			40			60
119.141			63.324			116.619
60.459			161.383			85.44
78.279			60			44.721
126.491			48.765			19.203
116.619			145.602			94.365
50			107.703			71.84
42.483			135.881			22.968
20			134.164			72.111
97.897			20			44.721
41.573			74.153			94.567
132.651			68.007			29.189
50			196.977			90.116
90.676			63.246			112.066
85.44			116.619			89.443
41.231			65.511			174.929
17.745			44.721			61.84
44.721			184.391			105.086
41.276			118.897			52.478
115.533			63.246			140.577
52.808			63.246			44.721
140.812			261.84			84.853
34.351			11.533			101.328
47.557			50.287			93.399
125.3			72.111			27.464
42.733			34.176			44.721
156.205			84.853			22.122
44.721			81.104			28.284
22.361			22.361			128.062
44.721			89.34			59.628
35.868			23.92			72.111
106.343			100			77.803
115.823			156.205			31.623
13.703			116.619			85.571
48.012			294.694			7.8
200			40.424			97.825
45.91			20			0
94.564			105.807			76.158
173.733			152.315			17.295
76.713			228.473			118.273
100			36.573			28.284
50.228			101.379			161.455
80.006			34.254			100
82.462			26.406			60
44.441			55.151			20
99.071			22.361			20.414
60			55.394			40
181.108			117.853			30
20			87.517			72.111
28.284			202.485			28.284
34.289			158.044			161.245
100.482			50.858			56.569
41.231			20.357			60
80			67.082			94.868
129.711			25.06			124.158
89.443			96.966			161.245
44.721			23.324			68.308
44.721			229.583			25.279
56.569			20			72.111
203.961			40			0
96.94			121.655			116.619
60			172.047			28.874
28.284			26.032			100
63.246			20			107.703
24.527			63.295			28.284
52.497			82.462			56.569
20			22.361			119.655
195.288			39.857			101.98
83.355			20.438			89.022
36.056			57.007			37.039
161.245			33.683			44.721
20			48.534			36.056
72.071			177.717			92.195
18.386			102.956			80
55.062			60			28.284
53.932			20			89.443
40			37.772			81.942
89.443			16.275			87.915
50.476			56.569			56.569
152.059			57.734			40
41.522			67.082			20
47.299			29.011			34.367
161.245			74.934			90.554
39.331			72.111			56.569
84.928			41.397			86.065
111.803			36.909			75.678
44.721			21.301			35.419
10.768			42.357			95.058
15.444			82.421			20.417
44.721			36.056			72.111
105.823			72.111			35.565
35.053			90.084			84.693
77.853			112.69			112.802
56.569			20			63.246
74.871			5.207			56.569
41.898			41.751			22.361
133.803			10.191			107.703
150			41.413			102.956
108.605			21.256			5.207
116.619			37.874			167.443
46.619			86.808			74.18
104.065			53.333			63.246
80.379			84.853			99.608
48.284			43.299			39.964
72.111			33.766			21.87
73.558			46.847			98.409
63.246			43.457			121.43
32.848			55.117			72.032
55.338			88.367			97.252
20			53.081			127.859
94.575			97.671			148.61
100.13			44.721			28.284
62.409			78.251			150.374
50.728			21.082			129.443
38.004			48.273			85.375
77.299			101.176			68.889
116.619			59.653			35.67
71.352			25.936			40.639
27.631			79.757			32.185
44.721			60.828			108.905
89.443			31.623			20
55.863			101.407			126.491
138.258			72.111			124.579
61.215			47.367			107.703
72.111			51.958			56.569
78.049			73.068			128.062
78.102			78.857			28.283
56.569			30.51			21.661
40			63.246			89.443
60			72.19			21.467
124.128			25.787			0
40			35.618			36.92
63.246			68.527			44.721
112.695			32.016			79.577
75.447			49.95			20
43.173			69.292			71.203
89.443			20.616			27.234
391.9			22.361			68.375
101.98			35.252			100
112.471			40			34.082
64.88			76.42			113.507
113.307			28.284			20
31.623			36.056			90.727
65.902			63.059			14.142
63.246			107.299			50.381
106.321			60.828			93.616
129.147			40			84.876
121.655			46.659			31.623
110.268			56.569			60.282
100			89.495			120
102.678			51.465			40
99.824			30.498			84.54
44.845			10.602			40
68.872			61.704			49.332
108.955			60.144			99.654
30.04			49.961			44.721
80.826			29.756			80
164.171			60			86.058
148.137			37.094			44.721
114.77			59.184			75.364
136.244			28.284			11.039
45.981			22.659			36.427
152.315			20			47.071
129.754			76.372			44.721
67.082			144.222			44.721
28.284			28.284			44.721
166.138			63.246			30
63.246			53.066			41.231
155.683			28.284			28.874
44.754			36.702			69.565
95.524			29.716			126.23
139.531			34.391			44.721
209.487			58.942			28.284
124.9			50.78			10
56.569			72.111			94.344
83.987			76.991			44.721
131.408			44.594			54.338
93.252			63.246			58.375
117.8			56.218			100.499
130.384			62.835			112.688
179.138			61.464			53.244
20			18.943			80.123
18.402			88.214			28.284
25.78			50.969			40
89.443			81.293			66.676
103.733			38.603			272.029
52.196			14.356			97.152
116.507			40			33.333
51.117			20			73.822
58.861			20			72.111
109.967			83.315			42.853
75.965			63.246			9.171
184.391			32.65			40
108.167			64.548			46.555
170.064			44.119			77.901
36.665			20			107.828
86.806			53.748			77.34
78.468			43.679			86.69
120			91.966			39.571
141.421			30.403			84.565
49.933			45.961			142.714
69.007			84.853			41.614
89.748			53.149			156.207
99.341			86.667			24.534
20			44.721			89.443
13.805			60.557			41.748
120			86.023			63.246
144.222			100			60.767
12.411			85.147			107.703
57.474			43.385			55.9
137.018			52.176			32.168
154.548			24.493			99.567
31.101			72.111			121.805
33.993			20			64.899
28.284			70			49.142
27.451			90			60.396
123.467			59.048			13.015
0			80.623			20
63.246			20			58.895
53.541			40.56			93.956
146.998			40.311			47.921
44.721			5.732			54.845
66.428			89.443			6.555
63.872			71.23			66.233
142.978			35.538			128.929
88.711			62.063			82.462
162.477			14.142			88.247
260.192			67.109			82.18
101.651			30.026			41.955
74.012			40			143.641
0			41.231			93.877
245.153			20			99.817
116.619			25.495			22.361
74.994			22.361			31.067
105.909			23.151			105.735
206.627			43.721			20
339.355			34.493			70
84.292			43.117			7.8
88.146			5.681			103.171
82.462			45.704			40.63
100.164			14.8			12.878
33.445			44.721			49.838
44.721			31.623			40.552
122.066			71.704			41.528
97.942			27.617			22.903
206.155			64.294			101.919
61.488			38.693			160.312
95.357			44.721			73.789
23.346			89.733			127.109
119.237			29.533			59.604
119.286			36.07			59.174
162.788			75.807			37.181
315.753			65.771			60
28.284			48.88			28.284
35.078			108.521			33.303
14.142			96.62			23.445
113.609			35.542			124.793
27.422			20			126.491
100			44.721			82.462
21.661			54.059			28.284
23.563			68.058			134.169
100			49.903			60
28.284			73.089			44.635
63.246			89.131			57.778
72.111			22.467			43.044
56.569			12.028			63.246
152.315			72.111			69.697
63.246			59.561			63.246
56.232			24.037			29.081
145.633			72.111			7.8
235.612			44.721			72.801
67.082			52.747			95.524
222.036			96.473			82.462
225.61			73.283			92.404
167.708			81.469			56.584
173.925			16.208			20
188.68			51.235			40.143
155.573			82.782			40
93.877			100			116.619
89.443			28.284			114.018
40.495			48.482			93.935
91.656			20			17.042
92.2			45.214			33.324
101.98			56.776			63.246
32.471			57.138			28.284
20			52.338			21.184
102.67			63.246			29.828
58.31			104.632			20
35.215			105.556			152.511
74.772			128.062			34.741
53.852			40.311			28.284
196.977			44.721			40
83.57			54.448			25.942
23.466			40.174			100
41.231			76.417			77.352
64.031			55.204			48.884
120.619			53.642			42.426
63.862			79.588			76.687
60.007			56.867			34.061
135.406			83.531			68.722
194.767			50.99			35.42
20			70.172			20
28.284			8.537			78.481
28.284			14.484			120.349
96.712			58.429			44.721
16.195			32.647			101.98
73.003			63.246			72.996
77.783			76.158			79.845
180.293			77.293			56.569
34.851			88.43			91.437
81.433			44.721			22.361
42.964			22.615			69.447
47.332			44.721			21.837
20			72.181			41.372
84.327			73.913			110.68
116.013			69.957			32.074
42.532			32.109			38.908
46.402			20			27.75
71.586			41.231			42.18
31.623			25.601			150.333
56.615			24.889			113.358
58.758			56.606			126.7
36.899			44.721			66.708
59.393			75.333			35.946
97.198			20			50.437
66.375			16.502			66.628
96.3			25.974			77.247
81.56			30.188			44.721
82.462			6.574			82.462
103.45			80.629			82.462
9.257			32.52			28.284
45.988			91.823			146.795
101.008			58.31			155.342
233.566			13.109			43.738
77.746			28.284			53.412
66.565			59.171			30
44.721			44.042			120.416
50			22.361			101.98
97.247			36.011			49.497
85.753			87.544			58.096
42.148			83.018			35.49
75.715			30.131			89.443
71.838			26.931			16.388
88.511			46.393			102.213
66.934			64.088			100
56.198			63.246			44.721
75.213			27.487			104.272
56.569			135.588			24.146
48.012			40			166.564
101.98			85.57			121.655
100.678			60			124.099
100.499			27.758			129.258
2.833			40.27			108.837
128.062			65.118			81.795
40			50			0
20			16.714			131.529
20			79.755			9.384
50			40			73.687
119.195			72.111			34.942
60.346			79.926			97.011
82.462			52.693			26.52
157.852			63.246			184.391
40.535			60.658			94.154
63.246			40.639			142.947
40			40			86.619
188.797			27.162			106.301
112.41			58.467			84.013
150.239			57.96			104.982
160.897			0			79.871
101.413			95.221			154.56
113.235			59.421			124.834
87.496			67.082			22.361
63.246			63.45			95.575
94.679			49.916			43.272
22.361			51.498			67.082
48.074			51.923			128.149
95.394			41.231			121.126
74.33			44.826			184.391
62.328			71.802			207.141
149.401			38.683			72.111
27.402			63.246			54.727
42.886			71.285			95.171
81.953			52.121			74.536
77.931			98.615			110.613
[truncated: 12,775 more rows]

## Sheet: Figure 6
Figure 6
WT_P2Y11 + CaV1.2	AKAP5-/-_P2Y11 + CaV1.2	WT_P2Y11 + PKA	AKAP5-/-_P2Y11 + PKA	WT_P2Y11 + AKAP5	AKAP5-/-_P2Y11 + AKAP5	WT_CaV1.2 + AKAP5	AKAP5-/-_CaV1.2 + AKAP5	WT_AC5 + AKAP5	AKAP5-/-_AC5 + AKAP5	WT_P2Y11 + AC5	AKAP5-/-_P2Y11 + AC5	WT_CaV1.2 + PKA RII	AKAP5-/-_CaV1.2 + PKA RII	WT_CaV1.2 + AC5	AKAP5-/-_CaV1.2 + AC5	WT_AC5 + PKA RII	AKAP5-/-_AC5 + PKA RII
0.145527	0.0159549	0.141431	0.0270982	0.0536364	0	0.0224412	0.0140589	0.0958606	0	0.0412784	0.0425526	0.0672301	0.0254212	0.0327475	0.0131712	0.00604785	0
0.0731059	0	0.0955689	0.0185745	0.047277	0.00454927	0.0674752	0	0.0756098	0	0.0463332	0.0780565	0.0592876	0.0540819	0.0963391	0.0125368	0.0135457	0.00243957
0.104783	0	0.0666733	0.0136597	0.0626693	0.00497112	0.0968468	0.00345256	0.0673854	0.00223247	0.0390047	0.0622451	0.056281	0.0397338	0.0460586	0.0105464	0.00883829	0.0078322
0.0911942	0.00417209	0.0560279	0.0319183	0.0938652	0.00272765	0.0420967	0.00528668	0.108696	0	0.0614871	0.043446	0.0601279	0.0407199	0.0760716	0.0165617	0.0072838	0.00298263
0.0663408	0.0102068	0.058534	0.015876	0.0537217	0.0114746	0.0678958	0.0124697	0.096838	0	0.0662308	0.0648554	0.05509	0.0477234	0.0451722	0.0148618	0.010623	0.00214943
0.0745043	0.0147735	0.0400857	0.0296239	0.035892	0.00491781	0.0660701	0.00434003	0.0948081	0.00507622	0.0493473	0.0719015	0.101303	0.048916	0.110971	0.0153222	0.0133918	0.00315133
0.0582865	0.0116378	0.201618	0.0201729	0.0815195	0.00421564	0.0268091	0.00677957	0.0823799	0.00940492	0.0717973	0.0747793	0.119419	0.016429	0.0872277	0.0104688	0.0127326	0
0.0551907	0.0144915	0.0502944	0.0156731	0.0704949	0	0.0291326	0.0106065	0.0902256	0	0.046387	0.0480766	0.0927071	0.0183872	0.0365839	0.0211165	0.0095181	0.00318735
0.0461799	0.00618529	0.082633	0.0149303	0.0654039	0.0104387	0.0690564	0.00290544	0.115702	0	0.0328967	0.0536816	0.104161	0.0128311	0.0858627	0.0226781	0.00572554	0.0110701
0.0556114	0.0166901	0.0728216	0.0183049	0.0715812	0.00918729	0.0543706	0	0.121107	0	0.047426	0.0441322	0.0220861	0.0206797	0.0562569	0.0188839	0.00234413	0.00819672
0.0587018	0.0152262	0.0490381	0.0587523	0.0693887	0	0.0494655	0.00615123	0.136752	0.00832127	0.0410483	0.0547656	0.143833	0.0433407	0.0562008	0.0066173	0.0250645	0.0411523
0.0555221	0.00300194	0.0738536	0.00241703	0.0692491	0	0.0377051	0	0.129288	0	0.0382144	0.0688505	0.0400651	0.0189784	0.0615339	0.0382803	0.00657004	0.0126183
0.0459606	0.0108464	0.0392232	0.00887094	0.085305	0.00464402	0.0434484	0.00188397	0.0954545	0.00962999	0.0284401	0.0788395	0.0659534	0.0445188	0.0404149	0.0585938	0.0173023	0.0176991
0.072103	0.0172661	0.0971192	0	0.0615296	0.0108744	0.0391107	0.00203031	0.0891473	0	0.0480213	0.085253	0.0589596	0.0235618	0.0449151	0.153527	0.0302333	0.00423729
0.0621071	0.0337299	0.0152805	0.00230773	0.0647	0.00753587	0.056095	0	0.103203	0.00280727	0.0229402	0.0585974	0.0336337	0.0612778	0.045416	0.0707317	0.0340748	0
0.0434325	0	0.0244615	0	0.0458628		0.0406956	0.00486159	0.131868	0.015454	0.0217353	0.0612718	0.0745637	0.0165624	0.0671227	0.0521092	0.00634272	0
0.0331712	0	0.097635	0	0.0544898		0.0598656	0.00255486	0.08	0.00766644	0.0312171	0.0627762	0.0853951	0.0356387	0.0554897	0.0490797	0	0
0.123227	0	0.100975	0.00824937	0.0414187		0.0490417	0.00190006	0.136111	0.00873518	0.0374723	0.0629514	0.0834663		0.0661799	0.016	0.0128089	0.0114679
0.0814299	0.00473768	0.132267	0.0030147	0.0719809		0.0568828	0	0.148387		0.0238479	0.082478			0.0729659	0.0541667	0.010934	0
0.0445479	0.00202796	0.106993	0	0.0789556		0.05151	0.00605	0.14032		0.0273347	0.0644528			0.0449676	0.0688623	0.00751991	0
0.0828605	0	0.0836422	0.00284114	0.099944		0.0271931	0.00265081	0.148148		0.0436216	0.0264589			0.0690558		0.049826	0
0.0533069	0.00563201	0.11459	0.00711067	0.0754888		0.0541553	0	0.0823864		0.0871962	0.0153881			0.0863436		0.00929506	0
0.165228	0	0.102	0.00361179	0.0690497		0.0254872	0	0.128272			0.0389757			0.0795394		0.0257014
0.138116	0	0.1331	0.00454593	0.0461299		0.0343128	0.00209336	0.0796915			0.0342377			0.0479776		0.0284387
0.163914	0.0063428	0.0833744	0.00237344	0.11411		0.0400118		0.104			0.0155798			0.0533053		0.0303859
0.168211	0.00324456	0.0755258	0.00457065	0.0863064		0.0377549		0.130699			0.0214427			0.0555423		0.0233222
0.133243		0.0348377		0.0570761		0.0369182		0.100694			0.00462807			0.0509724		0.0343277
				0.0608928										0.0618976		0.0371595
																0.0375763
																0.0254553
																0.0235722
																0.0373065
																0.0200154
																0.00877462
																0.0231935
																0.034626

## Sheet: Figure 7
Figure 7A					Figure 7B
WT_IBMX + 20 mM D-glu + NF546	AKAP5-/-_IBMX + 20 mM D-glu + NF546	WT_IBMX + 20 mM D-glu + NF546 + fsk	AKAP5-/-_IBMX + 20 mM D-glu + NF546 + fsk		WT_IBTX	WT_IBTX + 20 mM D-glu	WT_IBTX + 20 mM D-glu + NF546		AKAPK5-/-_IBTX	AKAP5-/-_IBTX + 20 mM D-glu	AKAP5-/-_IBTX + 20 mM D-glu + NF546
0.0577909	0.0838867	0.391311	0.467968		29.2453	38.6792	38.6792		8.0292	8.75912	7.29927
0.0828472	0.091574	0.461978	0.439069		19.1177	30.1471	30.1471		21.0884	21.7687	21.7687
0.103461	0.106844	0.441746	0.491557		11.2782	18.797	18.797		20.4819	22.8916	22.2892
0.0558984	0.157872	0.458217	0.49029		9.49721	21.7877	21.7877		17.1875	16.4062	17.1875
0.0958848	0.104509	0.409951	0.459519		14.6199	26.3158	26.3158		13.2948	12.1387	12.1387
0.171675	0.125315	0.365596	0.491849		10.1449	23.1884	23.1884		11.4942	12.069	12.6437
0.0455807	0.144723	0.442483	0.487843
0.093974	0.147815	0.41113	0.469103
0.105343	0.137643	0.389299	0.47514		Figure 7B - 60 K response
0.0839984	0.150516	0.411371	0.410223		WT	AKAP50-/-
0.109642	0.108829	0.468046	0.494686		71.9101	44.8276
0.00579542	0.101108	0.438629	0.450447		62.0438	67.8899
0.0780542		0.480382			74.5098	62.1622
0.11279		0.575544			67.3913	67.7083
0.128319		0.616024			69.3878	63.6364
0.085735		0.515672			54.717	52.9915
0.127274		0.455816
0.130812		0.375431
0.116627		0.397273
0.127374		0.407374
0.117374		0.392728
0.127737		0.376261

## Sheet: Supplementary Fig 1
Supplementary Figure 1B
Cultured	SMA+/CD31-/CD45-/Lin-	SMA+/CD+	SMA-/CD+	SMA-/CD-
1	89	2.3	0	9.2
2-1	89.7	0.733	0	8.51
2-2	90.9	0.7	0	7.6
3	88.1	0.7	0	10.2
4-1	88.5	0	0	11.5
4-2	89.2	0	0	13
CD = CD31/CD45/Lin
All the cells here are Thy1.2 negative

## Sheet: Supplemental Fig 2
Supplemental Figure 2B
20 mM-Dlu	NF546	NF546 + NF340	20 mM D-glu + NF546	20 mM D-glu + NF546 + NF340	20 mM D-glu + FSK	NF546 + FSK	NF546 + NF340 + FSK	20 mM D-glu + NF546 + FSK	20 mM D-glu + NF340 + NF546 + FSK
0.0816227	0.131876	0.0142181	0.0577909	0.00320232	0.406263	0.46855	0.357168	0.391311	0.360734
0.0494229	0.0413147	0.00515407	0.0828472	0.00254822	0.436663	0.413745	0.337717	0.461978	0.307457
0.0216633	0.0825295	0.0376564	0.0346102	0.00534248	0.291718	0.383981	0.397883	0.441746	0.289712
0.0306262	0.0425929	0.00150061	0.0558984	0.00234872	0.354333	0.340407	0.143287	0.458217	0.361914
0.0465556	0.0842775	0.00334978	0.0958848	0.000730991	0.282227	0.368554	0.365606	0.409951	0.357623
0.0654335	0.109058	0.0010016	0.171675	0.0112358	0.346363	0.371803	0.37026	0.365596	0.35707
0.0734565	0.0834242	0.00202721	0.0455807	0.00558382	0.426162	0.345548	0.464366	0.442483	0.347187
0.0941108	0.100016	0.0243627	0.093974	0.00258261	0.461515	0.474756	0.33459	0.41113	0.248384
0.126364	0.114497	0.0274697	0.0534282	0.0140109	0.473633	0.472933	0.391586	0.389299	0.44541
0.0816239	0.109994	-0.036001	0.0839984	0.0120801	0.441626	0.475684	0.456662	0.411371	0.500095
0.0961627	0.0902045	-0.014544	0.109642	0.00530142	0.454637	0.478744	0.439153	0.468046	0.26443
0.124849	0.0838174	-0.0200059	0.00579542	0.0401171	0.492727	0.423668	0.442572	0.438629	0.363696
0.126365	0.0987194	-0.00867498	0.0780542	0.0402257	0.481623	0.414486	0.39048	0.480382	0.285224
0.097734	0.123106	-0.00326002	0.11279	0.0298353	0.496162	0.423701	0.441661	0.575544	0.276402
0.0716162	0.0969107		0.128319	0.0133627	0.466353	0.41997		0.616024	0.292636
0.0816117	0.0617109		0.085735	0.0173663	0.386227	0.426489		0.515672	0.316264
0.0521551	0.118726		0.127274	0.0173363	0.372353	0.446777		0.455816	0.307375
0.0572723			0.108116		0.446363			0.375431
0.102636					0.417734
0.0635253					0.396262
0.0635263					0.413636

## Sheet: Supplemental Fig 3
Supplemental Figure 3E
P2Y11		AC5		PKA		CaV1.2
WT	AKAP5-/-	WT	AKAP5-/-	WT	AKAP5-/-	WT	AKAP5-/-
1	1.02285	1	0.813068	1	0.955163	1	0.846967
1	0.870203	1	1.58094	1	0.934416	1	1.10073
1	1.14045	1	0.954961	1	0.991559	1	0.981838
		1	0.997931

[truncated: 6 more sheets: Supplementary Fig 4, Supplementary Fig 6, Supplementary Fig 7, Supplementary Fig 9, Supplementary Fig 10, Supplementary Table 1]
